# Supplementary material for: Cationic Amphiphiles with Five-Membered Heterocyclic Linkers: Synthesis, Self-Assembly, and DNA Complexation Properties
Source: Materials (Basel). 2026 Jun 26;19(13):2744. doi: 10.3390/ma19132744 (PMC13362763; doi:10.3390/ma19132744)
Supplement: Supplementary file 1 [file materials-19-02744-s001.zip]

Archive with 1 entries (1 files):
- materials-4345793-supplementary.pdf
